# Supplementary material for: A Targeted Glycan-Related Gene Screen Reveals Heparan Sulfate Proteoglycan Sulfation Regulates WNT and BMP Trans-Synaptic Signaling
Source: PLoS Genet. 2012 Nov 8;8(11):e1003031. doi: 10.1371/journal.pgen.1003031 (PMC3493450; doi:10.1371/journal.pgen.1003031)
Supplement: Table S1 — Primary screen results. Raw number values of the RNAi screen indicated by human ortholog name, Drosophila gene name and CG number. Mean value and standard deviation (SD) included for NMJ morphology parameters of bouton number, branch number and synaptic area, and for NMJ functional parameter of evoked excitatory junctional current (EJC) amplitude. Sample sizes ≥6 NMJs and ≥3 animals for morphology and function measurements. (XLS) [file pgen.1003031.s012.xls]

## Sheet: Sheet1
			Bouton Mean		Branch		NMJ area		EJC
Human gene	Drosophila gene	CG	Mean	SD	Mean	SD	Mean	SD	Mean	SD
		control	22.103	4.828	3.185	0.9331	190.67	57.291	279.391	53.3443
MOGS	n/d	1597	30	6.066	3.333	0.5164	169.205	48.809	400.27	26.083
n/d	Ady43A	1851	18	5.196	2.333	0.5774	148.064	8.454	189.31	28.793
FUT10	FucTB	4435	35.667	1.527	3	1.155	186.213	23.67	321.382	68.022
ALG8	n/d	4542	27	4.583	4	0.6325	159.583	43.879	444.66	36.252
ST6GAL1	ST6Gal	4871	28.833	7.305	3.333	0.9847	213.39	67.511	365.23	119.69
FUT5	FucTA	6869	26.333	4.633	3.8	1.304	147.816	36.392	305.748	117.47
MGAT2	Mgat2	7921	22	3.742	3.5	0.8367	189.773	22.672	246.187	3.809
n/d	FucTD	9169	37	4	2.25	0.5	194.396	25.843	272.132	64.077
n/d	egghead	9659	39	6.244	3.5	1	195.263	19.213	355.295	17.43
ALG11	n/d	11306	25.333	3.512	3.333	0.5774	230.813	29.049	225.406	125.71
MAN1B1	n/d	11874	34	10.52	3.167	0.4082	181.955	74.303	395.57	102.63
GANAB	n/d	14476	28.667	33.966	3.667	0.577	216.678	33.966	223.71	22.69
n/d	n/d	17173	28.5	6.807	3.6	0.5477	124.356	46.355	307.18	57.973
ALG10	Alg10	32076	31	4.561	3.667	0.5164	197.429	17.163	279.57	46.372
MAN1A2	α-Man-I	32684	34	4.582	2.75	0.5	169.013	33.821	333.67	66.085
GALNT10	pgant6	2103	21.5	3.834	2.833	0.5774	194.424	25.064	287.176	71.023
GALNT2	pgant2	3254	24.167	7.408	3.222	0.9428	204.517	16.806	329.211	74.372
n/d	pgant3	4445	22.363	6.253	3.583	0.9003	204.088	46.144	283.633	71.781
GALNT7	GalNAc-T2	6394	26.667	7.202	3.333	0.9847	267.491	28.555	346.103	70.061
GALNT11	Pgant35A	7480	30.75	5.514	3.4	0.5477	225.928	54.736	384.92	113.47
n/d	GalNAc-T1	8182	26	2.898	2.833	1.169	204.585	27.409	262.726	36.814
C1GALT1	C1GalTA	9520	25.5	5.671	3.083	0.8297	190.985	47.339	287.106	47.779
GALNT1	pgant5	31651	22.833	1.835	2.833	1.169	193.122	15.031	463.473	114
n/d	pgant4	31956	21.167	4.355	3.667	1.211	216.217	3.565	241.505	58.796
OGT	sxc	10392	19.833	3.43	3	0.7071	193.308	44.025	241.217	7.358
RFNG	fng	10580	22.167	6.853	3.333	0.5164	191.667	38.482	312.147	21.118
POMT2	tw	12311	22.867	3.623	3.33	1.033	192.855	42.817	253.687	51.372
POFUT1	O-fut1	12366	23.667	0.577	3	0.8165	147.801	41.089	258.148	58.65
POFUT2	O-fut2	14789	27	5.329	2.75	0.9574	136.322	30.379	341.32	41.46
POGLUT1	rumi	31152	23	2.708	4.333	1.506	128.274	29.862	295.523	22.455
B3GNT1	n/d	3253	27.333	7.257	4.167	0.9832	140.891	52.097	285.23	72.183
n/d	GlcAT-S	3881	25.5	6.654	3.364	0.809	193.28	20.529	326.828	97.482
CHPF	n/d	4351	32.333	9.688	3	0.603	206.671	40.309	292.107	47.009
HS6ST3	Hs6st	4451	32.3	6.195	3.182	0.9816	160.382	51.968	221.445	76.016
SULF1	Sulf1	6725	31.614	5.335	3.1667	0.7528	182.304	41.794	390.791	77.178
NDST2	sfl	8339	27.667	7.371	2.5	0.5477	151.417	13.814	233.83	28.84
EXT2	Ext2	8433	24	4.328	3.25	1.422	173.777	36.755	222.14	47.69
CHSY1	n/d	9220	27.833	4.956	3.5	0.5477	183.432	23.112	295.953	103.38
EXT1	ttv	10117	24.167	6.145	3.333	0.8165	133.221	29.341	321.28	73.667
UGDH	sgl	10072	29.5	4.68	2.5	0.5477	173.36	58.236	284.297	16.373
HS2ST1	Hs2st	10234	18.5	3.391	2.5	0.8367	158.557	30.162	256.106	42.834
B4GALT7	β4GalT7	11780	31	3.464	2.667	0.8165	241.78	33.859	280.748	80.24
CSGALNACT1	n/d	12913	47.333	4.367	3.833	0.9832	237.477	12.936	255.45	15.958
EXTL3	botv	15110	25.667	2.887	3.667	0.577	208.774	20.338	237.78	54.332
XYLT1	oxt	32300	22	5.586	3.333	0.5164	178.204	47.231	271.733	28.785
B3GAT3	GlcAT-I	32775	26.833	5.913	3.8333	0.7528	138.585	27.628	357.973	57.666
n/d	Lamp1	3305	21.8	9.418	2.833	0.7528	162.125	86.057	415.217	93.494
n/d	Sdc	10497	28.2	5.404	3.2	1.095	175.03	43.881	369.44	23.913
BMPR1A	tkv	14026	23.4	4.722	3.6	1.14	153.965	44.908	318.61	41.332
DAG1	Dg	18250	32.333	2.887	3	0.8944	179.973	25.716	247.725	32.376
GPC4	dlp	32146	23.167	4.579	2.667	0.5164	178.265	44.432	320.06	27.625
FUT8	FucT6	2448	27.5	8.167	3.6	0.5477	154.319	61.493	339.23	58.474
PGM1	Pgm	5165	21.833	3.71	2.916	0.5149	206.119	39.981	252.97	50.37
NANS	Sas	5232	31.333	9.873	3.3	0.8233	153.102	35.941	294.317	44.404
PIGA	n/d	6401	42	8.509	2.667	0.5164	206.846	46.72	344.273	52.533
UGCG	GlcT-I	6437	26.667	8.083	4	1	216.773	16.353	233.829	79.773
n/d	veg	6657	30.167	7.25	3.167	1.169	205.144	27.966	398.74	35.558
GYS1	n/d	6904	32.333	10.504	3	0	207.118	57.579	269.623	30.786
GMPPA	n/d	8207	24.833	2.787	4.333	1.211	177.999	27.549	268.644	41.288
GPI	Pgi	8251	24.333	1.528	2.333	0.577	194.383	19.923	201.82	19.608
B3GALT5	n/d	8673	27.5	3.017	3	1.095	146.754	41.517	303.453	82.266
GALT	Galt	9232	30.667	3.011	3.2	0.8367	153.632	28.734	293.016	25.469
UAP1	mmy	9535	25.167	2.483	2.667	0.9847	182.304	28.075	315.563	82.648
PIGM	n/d	9865	22.5	5.244	3.5	1.049	144.827	59.411	242.39	26.816
PIGB	n/d	12006	31.167	5.115	3.667	1.211	134.796	28.835	291.793	58.065
UGT8	n/d	30438	27.5	5.822	2.833	0.7528	181.873	30.45	306.521	101
n/d	n/d	33145	17.167	4.622	2.833	0.7528	128.98	32.529	319.993	113.29
n/d	Hexo1	1318	25.333	2.16	3.667	0.5164	215.715	25.786	364.25	31.756
n/d	n/d	2135	31	3.578	3.5	1.225	167.263	53.965	320.12	63.546
HK2	Hex-A	3001	16	5.586	3.5	1.643	140.193	63.045	332.046	53.046
n/d	α-Man-IIb	4606	30	5.727	3.2	0.4472	190.397	34.896	250.28	38.711
FUCA2	Fuca	6128	27.333	5.033	3.75	0.5	171.796	31.487	289.288	38.343
IDUA	n/d	6201	27.667	3.445	3.25	0.7538	201.597	14.957	376.125	59.557
n/d	n/d	6206	23.4	2.074	3.333	1.211	214.18	20.927	380.517	17.713
ARSB	n/d	7402	25.166	3.189	3.333	1.506	212.965	24.657	467.046	64.949
GCK	Hex-C	8094	24.4	2.51	3.667	1.033	180.536	20.949	267.08	86.281
GLB1	Gal	9092	19.25	3.304	3.636	1.027	177.423	49.938	337.42	26.981
PMM2	n/d	10688	19.33	9.416	3.167	0.7528	182.76	73.797	341.74	52.213
IDS	n/d	12014	21.167	4.07	2.8733	0.7528	166.262	44.156	376.323	51.119
GUSB	n/d	15117	22.167	4.75	3.833	1.169	147.51	35.494	295.89	43.041
GBE1	n/d	33138	30.667	7.371	3	1	220.125	18.167	249.926	20.682
HK1	Hex-t2	32849	31	5.568	3.333	0.5774	278.224	36.517	306.07	41.116
n/d	fw	1500	21.857	5.551	2.5	0.5477	127.544	25.087	308.248	92.674
n/d	lectin-46Cb	1652	23.333	0.5744	3	0	190.972	23.371	248.513	21.387
n/d	lectin-21Ca	2826	31.583	6.142	3.667	1.303	180.812	30.264	246.89	12.486
n/d	lectin-24Db	2958	30.333	2.733	3.167	0.7528	195.685	35.978	296.626	45.587
n/d	lectin-24A	3410	28.167	3.71	3.167	0.7528	144.841	13.427	254.893	36.372
n/d	glec	6575	28	1	2.5	0.577	161.402	48.768	237.911	40.374
n/d	Nrx-1	7050	19.5	5.958	3.167	0.7528	173.702	50.319	230.49	40.784
n/d	lectin-28C	7106	33.833	5.492	3.167	0.9832	166.873	46.092	319.5	26.068
n/d	Lectin-galC1	9976	24.667	9.866	3.333	0.577	192.248	75.2809	460.623	52.526
LGALS9B	galectin	11372	29.667	3.011	2.5	0.5477	177.635	39.298	239.073	33.651
n/d	lectin-21Cb	13686	38.167	8.377	4	0.8944	248.003	106.58	300.01	38.486
n/d	lectin-33A	16834	28	3.536	4.8	1.483	168.059	37.381	303.56	38.403
n/d	lectin-30A	17011	27.667	7.767	3.333	0.577	187.305	61.135	298.137	62.09
n/d	lectin-29Ca	17799	29.667	3.386	3.667	1.862	207.744	31.663	327.926	88.079
n/d	lectin-37Da	33532	25.5	4.506	3.167	0.7528	154.475	27.428	287.15	33.351
n/d	lectin-37Db	33533	35.667	5.428	3.167	0.4082	210.426	34.634	268.326	60.086
SLC2A1	Glut1	1086	25.5	3.873	3.833	0.7177	181.751	30.84	358.287	24.932
SLC35A2	Csat	2675	26.5	5.648	4.167	1.169	226.021	30.701	373.16	21.74
SLC35D1	frc	3874	27.833	2.563	3.5	1.314	219.609	40.526	299.29	43.799
SLC35B2	sll	7623	27.333	3.502	3.667	0.5164	195.407	35.123	277.51	10.289
SLC35C1	Gfr	9620	19.167	3.764	2.667	0.8165	142.467	26.185	225.942	25.866
