# Supplementary material for: A Targeted Glycan-Related Gene Screen Reveals Heparan Sulfate Proteoglycan Sulfation Regulates WNT and BMP Trans-Synaptic Signaling
Source: PLoS Genet. 2012 Nov 8;8(11):e1003031. doi: 10.1371/journal.pgen.1003031 (PMC3493450; doi:10.1371/journal.pgen.1003031)
Supplement: Table S2 — Secondary screen results. Raw number values for the secondary screen results indicated by human ortholog name, Drosophila gene name and CG number. The two independent IDs for RNAi lines are shown. For all retested lines, morphological quantification for NMJ bouton number (top) and evoked excitatory junctional current (EJC) amplitude (bottom). All results are shown as fold-changes compared to genetic control. Sample sizes are ≥6 individual animals per genotype. Replication of primary screen result is indicated in the final column as Y, and failure to replicate indicated as N. (XLS) [file pgen.1003031.s013.xls]

## Sheet: Sheet1
Secondary Screen - Morphology (Bouton number)
Human Gene	Drosophila Gene	CG	ID	Fold	ID	Fold	Confirmed
		control		1		1
FUT10	FucTB	4435	GD40519	1.61367	GD40520	1.16203	N
n/d	FucTD	9169	CG27008	1.67398	CG27009	1.30147	Y
n/d	egghead	9659	GD10137	1.76447	GD405160	1.56705	Y
MAN1B1	n/d	11874	GD101661	1.53825	GD4919	1.55378	Y
MAN1A2	α-Man-I	32684	GD39572	1.53825	GD5528	1.44753	Y
PIGA	n/d	6401	KK107714	1.90019	GD39552	1.29482	N
GYS1	n/d	6904	GD35136	1.46283	GD35137	1.69323	Y
GALT	Galt	9232	KK100025	1.38746	GD29087	1.49402	Y
n/d	n/d	2135	KK103338	1.40252	GD16628	1.24171	N
n/d	α-Man-IIb	4606	GD42652	1.35728	KK108043	1.33865	Y
HK1	Hex-t2	32849	KK100218	1.40252	GD47331	1.64012	Y
n/d	lectin-24Db	2958	KK105118	1.37221	GD45294	1.44092	Y
n/d	lectin-21Cb	13686	KK106450	1.72678	GD32507	1.51394	Y
n/d	lectin-37Db	33533	KK107567	1.61367	GD51100	1.61753	Y
Secondary Screen - EJC
Human Gene	Drosophila Gene	CG	ID	Fold	ID	Fold	Confirmed
		control		1		1
ALG8	n/d	4542	KK104870	1.78298	GD7132	1.33396	Y
ST6GAL1	ST6Gal	4871	KK100284	1.46449	GD47955	0.978726	N
MAN1B1	n/d	11874	KK101661	1.58614	GD4419	1.21433	Y
GALNT1	pgant5	31651	GD2629	1.85842	KK110647	1.09022	N
HS6ST3	hs6st	4451	KK101636	0.7962	GD42658	0.65888	Y
SULF1	sulf1	6725	GD37362	1.38972	GD37361	1.32605	Y
B3GAT3	GlcAT-I	32775	KK107840	1.43539	TRiP.HMS00289	1.28094	Y
n/d	Lamp1	3305	GD7309	1.66492	TRiP.GLV21040	1.40405	Y
n/d	Lectin-galC1	9976	GD38002	1.84699	KK100935	1.68085	Y
